# Supplementary material for: Epigallocatechin-3-Gallate Attenuates Leukocyte Infiltration in 67-kDa Laminin Receptor-Dependent and -Independent Pathways in the Rat Frontoparietal Cortex following Status Epilepticus
Source: Antioxidants (Basel). 2023 Apr 20;12(4):969. doi: 10.3390/antiox12040969 (PMC10136333; doi:10.3390/antiox12040969)
Supplement: Supplementary file 1 [file antioxidants-12-00969-s001.zip]

Archive with 1 entries (1 files):
- antioxidants-2257867-supplementary.pdf
